# Supplementary material for: Kynurenines and aerobic exercise capacity in chronic kidney disease: A cross-sectional and longitudinal study
Source: PLoS One. 2025 Jan 15;20(1):e0317201. doi: 10.1371/journal.pone.0317201 (PMC11734918; doi:10.1371/journal.pone.0317201)
Supplement: S2 File — (XLSX) [file pone.0317201.s004.xlsx]

## Sheet: Blad1
Nr	ArbBL	Arb5	Group	ageBL	age5	sex	heightBL	BMI	wightBL	weight5	gfr bl	gfr 5	hb bl	hb 5	alb bl	alb 5	handgrip bl	egfr bl	egfr 5	Phys act bl	statin bl	ExCap BL	ExCap 5	beta block bb	E/e bl	Lean mass bl	EF bl	DM bl	CRP bl	Diuretics bl	ACE inh bl	AII blocker bl	alfa block bl	Ca block bl	KYN 0	KYNA 0	TRP 0	KYN5	kyna5	trp5	ExCap % pred bl
1	1		1	57		0	165	29.38	80		14		119				21.0			3	1	100		1	3.49	40851	59.00	0		1	0	0	0		7.94	1052.74	26.28				72.0
2	1		1	19		0	151	24.56	56		11		112				18.0			3	0	100		0	6.45	29992	59.90	0	5.80	1	1	0	0		7.32	465.34	26.84				59.0
4	1		1	62		0	161	18.90	49		10		112				20.0			1	0	105		0	7.55	35140	77.20	0	.25	1	1	0	0		9.04	761.18	30.47				79.0
5	1		1	40		0	167	25.46	71		17		122				32.0			2	0	220		0	7.22	46458	59.70	0	.39	0	1	0	0		5.78	525.96	36.29				122.0
8	1		1	61		1	189	32.19	115		22		122							3	1	120		1		62361	65.80	1	6.30	1	0	0	0		3.68	102.93	35.47				74.0
9	1		1	49		1	177	34.47	108		20		118				48.0			3	1	120		1	10.31	62892	56.00	1	8.60	1	1	0	0		4.19	182.52	40.89				51.0
10	1		1	55		0	165	24.98	68		15		131				23.5			3	1	90		0	6.39		57.30	1	1.50	1	1	0	0		6.58	236.15	63.17				54.0
11	1		1	57		1	187	32.60	114		20		129				31.0			3	1	95		1		67499	47.50	0	1.70	1	1	0	0		3.64	267.89	22.97				63.0
12	1		1	32		1	191	24.12	88		11		98				63.0			4	0	220		1	4.49	66931	65.50	0	.22	1	1	1	0		5.33	529.59	26.95				39.0
13	1		1	60		1	174	28.08	85		10		153				40.0			1	1	190		1	6.41		53.60	0	1.50	1	1	0	0		4.26	770.80	26.89				68.0
14	1		1	24		1	168	19.49	55		9		127				62.0			3	1	170		0	4.93	44481	56.40	0	.19	1	1	1	0		5.12	711.27	30.90				88.0
16	1		1	60		0	163	22.21	59		22		135				17.0			3	0	70		1	6.75	38679	64.90	1	7.50	1	0	0	0		4.94	112.40					66.0
17	1		1	50		1	180	35.19	114		19		122				50.0			3	1	240		0	6.85	71482	50.40	1	2.30	0	0	1	0		6.30	378.78	44.02				53.0
18	0		1	61		0	164	26.03	70		9		127				20.0			3	1			1	6.34	34576	57.50	0	12.30	1	0	0	0		8.29	534.98	22.78				94.0
19	1		1	58		1	172	24.34	72		19		126				42.0			3	1	140		1	8.69	52043	66.00	0	1.00	1	0	1	0		7.31	205.31	61.30				68.0
20	1		1	60		1	182	29.28	97		12		122				50.0			1	1	200		1	7.68	66867	57.30	0	.56	1	1	1	0		6.20	772.44	39.36				90.0
21	1		1	59		1	175	27.76	85		15		126				39.0			3	0	185		0	6.24	5095	57.80	0	.94	1	0	1	0		7.96	349.29	35.33				88.0
22	1		1	53		0	177	26.49	83		20		108							3	1	100		0	5.46	49746	68.60	1	2.30	1	1	1	0		4.50	263.37	25.59				61.0
23	0		1	47		1	173	27.40	82		10		115				37.0			4	0			0	6.65	53640	72.10	0	1.60	1	1	1	0		6.46	344.88	32.81				61.0
24	1		1	62		1	188	24.90	88		12		137				46.0			3	1	140		0	5.14	59696	53.20	0	4.00	1	1	1	0		7.48	734.42	24.40				61.0
25	1		1	59		1	177	34.00	106		17		108				37.0			3	1	175		0	8.22	67252	53.80	1	1.20	1	1	1	0		5.61	194.76					82.0
26	1		1	61		0	165	18.37	50		15		125				29.0			3	1	80		0	9.09	34410	60.00	0	1.60	1	1	1	0		10.28	312.51	32.18				60.0
28	1		1	50		1	180	22.22	72		17		118				63.0			2	1	230		0	5.72	56846	79.70	0	.30	0	0	1	1		6.06	270.06	29.71				90.0
29	1		1	50		1	178	25.56	81		19		133				33.0			3	1	220		0	3.43	50773	57.70	0	2.80	0	1	0	0		6.30	165.41	40.21				88.0
30	1		1	36		1	192	25.50	94		18		128				59.5			3	1	260		1	5.91	64186	69.70	0	.98	1	1	1	1		4.27	205.55	36.33				81.0
31	1		1	57		0	161	23.15	60		12		120				22.0			3	1	105		0	5.68	33086	54.00	0	.62	1	1	1	0		3.75	202.88	14.38				73.0
32	1		1	40		1	179	22.47	72		15		107				43.0			3	0	200		0	7.18	52717	75.30	0	5.00	1	0	1	0		5.68	918.75	107.39				72.0
33	1		1	53		1	180	23.15	75		16		118				60.0			3	1	220		0	6.45	59465	69.70	0	1.50	1	1	0	0		5.83	213.35	27.14				89.0
34	1		1	42		1	178	28.09	89		13		114				40.0			1	1	260		0	10.63	62377	61.70	0	1.90	1	1	1	0		7.07	433.72	39.01				97.0
35	1		1	41		1	184	22.45	76		17		117				53.0			2	1	220		0	6.09	56896	66.50	0	2.20	1	1	0	0		6.12	392.47	30.88				76.0
36	1		1	61		1	179	22.78	73		14		121				42.0			2	1	170		1	7.44	55699	76.80	0	1.40	0	0	0	0		6.18	630.18	31.12				80.0
37	1		1	61		1	180	26.54	86		20		138				45.0			3	1	185		1	6.12	61433	69.70	0	11.10	0	0	0	0		8.65	456.91	38.04				86.0
38	1		1	59		0	161	26.23	68		12		126				23.0			3	0	110		0	7.13	43107	77.00	0	2.10	1	1	1	0		7.97	237.81	28.68				84.0
39	1		1	30		0	154	20.66	49		15		135				26.0			4	1	60		0	5.42	29812	69.90	0	3.20	0	0	0	0		4.49	268.79	51.28				39.0
40	1		1	57		0	163	25.59	68		20		117				25.0			2	0	105		1	7.16	36922	72.90	0	1.60	1	0	0	0		7.48	144.65	62.89				72.0
41	1		1	54		1	178	23.04	73		14		104				46.0			2	1	180		1	6.12	57022	66.90	0	1.10	1	0	0	0		3.80	452.12	31.87				75.0
42	1		1	57		0	164	23.42	63		19		110				24.0			3	0	135		0	4.98	46166	67.50	0	5.00	0	0	1	0		7.26	233.49	37.04				91.0
43	1		1	34		1	176	20.34	63		19		123				61.0			2	1	280		0	4.59	53233	55.30	0	.20	0	1	0	0		8.01	19.82	45.35				101.0
44	1		1	57		0	173	23.05	69		11		157				27.0			3	0	110		0	3.30	48235	44.20	0	1.40	1	1	0	0		4.87	400.74	50.56				73.0
45	1		1	37		0	178	25.88	82		22		125				36.0			4	0	160		0	5.00	47944	47.70	0	.85	1	0	1	0		6.13	367.48	57.38				78.0
46	0		1	33		1	176	29.05	90		19		99				40.0			3	1	170		0	6.29	57890	70.50	0	5.60	0	0	0	0		4.50	346.59					60.0
47	1		1	50		1	170	23.53	68		14		98				40.0			3	1	150		0	5.97	51704	65.00	0	2.30	0	1	1	0		4.09	260.07	27.35				65.0
48	1		1	62		0	177	28.73	90		12		125				29.0			3	1	110		1	4.50	52008	35.00	0	1.40	1	1	0	1		7.83	120.50	52.34				74.0
49	1		1	48		0	157	20.69	51		12		147				15.0			3	0	70		0	4.69	37361	75.40	0	1.10	0	1	0	0		4.70	405.39	29.12				50.0
50	1		1	36		1	176	25.50	79		16		109				42.0			2	0	210		1	4.89	57198	58.00	0	.78	1	1	1	1		4.68	202.39	42.41				77.0
51	1		1	46		0	161	30.09	78		19		133				17.0			4	1	100		0	8.05	46580	49.90	0	.75	0	0	1	0		6.75	308.40	55.57				67.0
52	1		1	31		1	186	20.52	71		13		126				48.0			4	0	140		0	5.01	52725	57.80	0	9.70	0	0	1	0		9.71	503.08	68.81				47.0
53	1		1	33		1	180	21.91	71		14		118				38.0			3	0	180		0	5.96	49775	69.40	0	1.80	0	0	0	0		1.90	68.61	64.28				62.0
201	0	0	2	57		1	182	44.98	149		61		159		42.00		78.0	48		4	0			0	6.05	76650	63.80	0	2.80	0	0	1	0		5.20	138.18	52.33				62.0
202	1	0	2	58	63	0	163	25.22	67	71	51	23	106	141	37.00	44.00	20.0	41	35	4	1	90		0	6.66	42263	62.20	0		1	1	0	0		4.48	93.44	36.36				66.0
203	1	1	2	31	36	1	175	24.49	75	80	51	39	142	148	36.00	31.00	50.0	60	47	1	1	320	320	0	6.41	57482	65.80	1	1.50	0	1	1	0		5.89	142.71	60.24	3.61	94.06	51.66	115.0
205	1	1	2	59	64	0	171	21.20	62	56	68	74	157	154	42.00	40.00	35.0	56	48	3	1	120	120	0	7.43	39271	58.40	1	5.20	1	0	0	0		2.91	81.07	50.85	2.71	70.72	68.82	83.0
206	1	1	2	47	52	1	174	37.32	113	114	57	19	134	126	34.00	39.00	35.0	61	28	3	1	135	130	1	9.80	68303	61.30	1	2.40	1	1	1	1		6.01	116.53		4.39	203.95		57.0
207	1	1	2	24	29	0	164	28.26	76	61	64	40	113	133	38.00	32.00	21.0	78	52	2	0	120	110	0	6.22	39997	68.60	0	20.30	0	1	0	0		3.86	62.16	44.08	3.87	55.67	69.20	68.0
208	1	1	2	60	65	1	175	23.84	73	77	68		129	132	40.00	36.00	33.0	64	57	3	0	210	190	0	5.04	51945	66.40	0	1.60	0	1	0	0		3.12	66.50	35.85	6.71	91.68	66.95	97.0
209	1	1	2	55	60	0	165	30.49	83	92	62	53	127	150	30.00	35.00	18.0	55	47	4	0	130	145	0	8.91	45028	70.30	0	11.10	0	1	0	0		1.98	44.46	48.39	2.62	63.30	68.49	85.0
210	1	1	2	49	54	1	175	25.80	79	87	62	54	141	136	33.00	36.00	51.0	65	42	2	1	175	190	0	4.89	58234	58.50	1	3.40	0	0	0	0		3.39	75.84	50.44	5.28	113.27	88.44	71.0
211	1	1	2	56	61	1	175	31.67	97	103	62		145	141	40.00	34.00	48.0	52	49	4	0	200	190	1	5.63	61892	62.80	0	2.60	0	0	0	0		4.88	108.24	53.03	6.96	113.61	83.65	92.0
213	1	1	2	58	63	1	175	31.67	97	100	59	49	131	134	32.00	37.00	50.0	47	46	3	0	155	125	0	7.23	60149	58.60	0	1.10	1	1	0	0		3.44	106.39	42.26	3.82	107.91	50.28	73.0
214	1	0	2	51	56	0	158	22.83	57		51		143							4	1	80		1		34638		1		0	0	0	0		4.32	48.12	40.72				58.0
215	1	1	2	37	42	0	169	18.21	52	56	66	62	136	124	39.00	32.00	32.0	65	77	2	0	145	130	0	3.74	39963	55.60	0	.80	0	0	0	0		4.07	69.87	47.63	4.02	42.45	59.41	77.0
216	1	1	2	33	38	1	182	24.76	82	87	65	41	136	146	36.00	38.00	53.0	64	38	2	0	340	300	0	5.56	65032	64.60	0	.98	0	0	1	0		2.40	80.75	51.18	4.71	133.42	69.74	115.0
217	1	1	2	50	55	1	173	22.72	68	68	64	61	152	153	38.00	37.00	45.0	53		3	0	220	210	0	5.37	47179	55.10	0	.65	0	0	0	0		2.84	67.20	38.62	3.54	77.21	62.04	92.0
218	1	1	2	34	39	0	172	21.63	64	63	60	65	108	113	34.00	33.00	32.0	60	63	1	0	175	180	0	4.91	50986	51.80	0	.81	0	0	1	0		2.48	41.87	41.64	2.82	46.32	54.86	89.0
219	1	1	2	59	64	1	183	21.80	73	72	63	54	135	143	42.00	41.00	44.0	53	36	1	0	230	270	0	6.81	61020	55.00	0		0	0	0	0		4.18	79.47	52.06	4.48	91.75	58.91	101.0
220	1	1	2	48	53	0	156	25.89	63	64	60	50	129	120	39.00	37.00	28.0	51	42	2	0	145	145	0	6.81	37620	61.70	0	1.30	0	0	0	0		3.43	100.54	42.72	4.52	111.87	80.15	97.0
221	1	1	2	54	59	0	169	27.66	79	73	56	49	122	133	39.00	41.00	33.5	46	51	3	0	145	145	0	6.48	48704	67.10	0	1.80	0	0	0	0		3.88	98.23	49.48	2.87	80.79	63.82	90.0
222	1	0	2	57		1	187	32.60	114		60		135				42.0			4	1	120		0		66947	58.00	1		0	1	0	0		3.94	74.83	40.50				53.0
223	1	1	2	43	48	1	182	24.15	80	69	57	12	113	117	29.00	32.00	50.0	65	10	3	1	180	145	0	5.85	55718	51.50	1	.76	0	1	1	0		2.41	56.72	43.34	4.18		30.16	65.0
224	1	1	2	59	64	1	176	23.57	73	77	54	27	134	129	36.00	36.00	46.0	51	27	1	0	230	210	0	5.40	57668	63.50	0	1.20	0	1	0	0		3.01	82.45	39.37	4.04	169.85	52.57	103.0
225	1	1	2	40	45	1	179	22.47	72	73	59	59	133	130	39.00	40.00	43.0	72	63	3	0	220	220	0	7.18	52888	69.10	0	.63	0	1	0	0		2.76	62.22	42.47	2.40	65.98	49.24	80.0
226	1	0	2	63		1	182	26.87	89		60		128	141	40.00	36.00	46.0	47		4	0	130		0		57098	59.40	1	7.60	0	1	0	1		3.34	88.24	29.89				61.0
227	1	1	2	49	54	0	165	20.57	56	59	51	51	127	133	42.00	37.00	30.5	50	44	1	0	145	145	0	5.75	42637	75.50	0	3.70	0	0	1	0		3.20	74.89	42.09	3.28	78.62	62.45	89.0
228	0	0	2	26	31	0	161	18.90	49	50	50	59	146	155	36.00	35.00	31.0	52	47	3	0			1	5.86	31723	65.60	1	30.70	0	1	0	0		3.54	98.51	39.91	2.54	82.95	59.11	89.0
229	1	1	2	31	36	1	180	19.44	63	80	56	31	146	133	40.00	38.00	46.0	41	36	3	0	210	210	0	3.78	49613	58.40	0	1.20	0	0	1	0		4.14	130.19		5.46	159.40	57.16	72.0
230	1	0	2	44	49	1	187	24.31	85	90	69		145		38.00		49.0	73		3	0	210		1	5.51	61750	53.60	0	.53	1	0	1	0		3.06	58.66	58.56				73.0
231	1	1	2	30	35	0	167	23.31	65	67	60	90	119	139	43.00	38.00	32.0	71	86	4	0	185	190	0	4.93	39370	58.70	0		0	1	1	0		2.83	54.90	43.79	2.04	51.93	63.82	96.0
232	1	1	2	58	63	1	182	30.79	102	115	60	62	140	152	39.00	40.00	49.0	56	52	2	0	250	250	0	4.20	70074	73.00	0	4.50	1	0	1	0		5.95	114.86	62.90	5.30	136.18	81.98	104.0
234	1	1	2	52	57	1	176	24.54	76	77	52	60	148	152	41.00	40.00	47.0	45	53	1	0	260	250	0	5.43	53758	60.40	0	.25	0	0	0	0		3.47	102.50	44.82	2.52	84.86	84.69	108.0
235	1	0	2	55	60	1	183	25.68	86	89	68	58	138	145	37.30	37.00	58.5	56	40	2	1	270		0	5.01	63866	59.40	0		0	0	1	0		3.12	67.43	44.59	3.54	174.07	58.86	108.0
236	1	1	2	51	56	1	186	26.30	91	79	65	75	143	127	35.30	39.00	49.0	96	101	3	1	130	100	1		60828	45.40	0		0	0	1	0		2.80	44.28	71.66	3.88	173.29	62.36	51.0
239	1	1	2	55	60	0	160	22.27	57	61	52	45	129	151	36.00	36.00	26.0	44	53	2	0	130	130	0	6.07	34855	53.60	0	1.20	0	0	0	0		5.70	122.02	78.02	3.25	88.94	62.53	89.0
240	1	1	2	57	62	1	178	27.46	87	97	68	67	159	145	38.00	41.00	58.0	64	53	3	0	260	220	0	4.37	60204	61.50	0	3.00	0	0	0	0		3.94	98.95	84.85	3.99	108.85	72.28	112.0
241	1	1	2	54	59	1	179	28.09	90	92	55	52	178	182	38.00	39.00	50.0	61	56	2	0	240	240	1	3.78	57997	65.40	0	4.90	1	0	0	0		4.47	90.87	102.27	3.50	76.78	74.86	99.0
242	1	1	2	25	30	0	154	16.87	40	44	67	91	152	147	39.00	39.00	29.5	64	69	2	0	145	145	0	5.14	31303	64.80	0	16.60	0	1	1	0		4.12	86.82	36.11	3.89	70.88	52.57	85.0
243	1	1	2	54	59	1	184	24.81	84	89	58	52	136	139	44.00	45.00	47.0	39	44	4	0	170	170	1	6.68	60729	53.40	1	1.50	1	1	0	0		3.30	72.28	82.85	3.70	85.90	71.61	70.0
244	1	1	2	55	60	0	165	23.88	65	71	63	42	135	134	38.00	40.00	31.0	50	37	2	0	160	160	0	5.86	39018	70.30	0	2.30	0	0	0	0		2.74	69.76	56.18	3.52	117.38	64.70	104.0
245	1	0	2	50		0	168	29.41	83		60		135	152	39.00	40.00	35.0	53	63	1	1	190		0	7.45	46170	80.50	0	4.10	0	0	0	0		4.10	129.11	66.91	3.79	100.91	79.61	114.0
246	1	1	2	39	44	0	164	21.19	57	61	56	20	106	129	42.00	42.00	30.0	53	24	3	0	140	115	0	5.08	38825	65.80	0	2.40	0	0	1	0		3.82	94.80	78.36	7.07	203.98	62.45	79.0
247	1	1	2	44	49	1	180	21.91	71	77	60		137	135	42.00	42.00	57.0	65	60	3	0	220	220	0	4.32	51708	49.60	0	1.10	0	0	0	0		3.36	84.35	97.35	4.04	81.41	62.74	81.0
248	1	1	2	38	43	1	175	22.86	70	81	68	67	147	139	38.00	37.00	42.0	75	72	2	0	270	300	0	4.69	51124	78.30	0	.38	0	0	0	0					3.88	122.42	71.19	101.0
249	1	1	2	46	51	0	170	24.91	72	69	57	34	138	131	32.00	32.00	27.0	47	37	1	0	215	190	0	4.54	46647	67.00	0	4.00	0	1	1	0		3.28	105.25	48.30	2.88	96.86	40.20	122.0
250	1	1	2	39	44	1	185	28.63	98	110	64	54	145	146	32.00	31.00	48.0	62	72	1	0	300	300	0	3.66	63749	61.90	0	3.50	0	1	0	0		4.64	83.84	52.38	5.41	83.79	56.36	102.0
251	1	1	2	50	55	1	172	24.68	73	78	59	48	151	154	37.00	35.00	35.0	67	52	3	0	210	210	1	3.26	51888	73.80	0	1.30	0	0	0	0		2.21	56.68	72.65	2.91	63.02	63.90	89.0
252	1	1	2	24	29	1	180	19.14	62	71	65	58	121	113	46.00	40.00	41.0	112	65	2	0	180	230	1	4.35	48253	50.00	0	5.70	1	0	0	0		2.51	61.69	90.63	3.09	68.35	72.36	65.0
253	1	1	2	36	41	1	194	23.91	90	88	56	49	133	150	37.00	42.00	50.0	60	54	2	0	320	312	0	3.74	70909	65.40	0	.53	0	1	1	0		7.28	63.83	78.37	3.61	88.33	68.99	98.0
254	1	1	2	36	41	0	164	21.19	57	59	65	51	121	121	34.00	38.00	35.0	61	44	2	0	175	174	0	4.68	39808	58.50	0	.33	0	0	1	0		6.03		52.59	2.52	62.15	47.41	97.0
255	1	1	2	54	59	1	181	32.36	106	109	55	39	142	151	41.00	41.00	41.0	56	49	3	1	170	156	1	7.01	70621	72.70	1	.86	1	1	1	0		3.15	102.31	64.78	4.53	115.71	67.90	69.0
256	1	1	2	39	44	1	187	23.74	83	83	58	23	137	119	40.00	41.00	57.0	48	17	3	0	310	262	0	3.67	63927	67.20	0	5.60	1	1	1	0		4.10	159.54	52.07	5.23		44.32	103.0
257	1	1	2	55	60	1	178	26.51	84	88	61	45	148	143	36.00	38.00	50.0	53	50	1	0	260	276	0	4.52	62719	59.90	0	3.40	0	1	0	0		3.87	138.98	71.53	3.71	146.12	57.99	109.0
258	1	1	2	59	64	0	168	24.45	69	63	62	43	125	138	30.00	38.00	31.0	39	30	3	1	115	120	0	6.47	46299	58.50	0	1.60	1	1	1	0		2.49	47.14	54.52	3.24	113.33	47.41	76.0
259	1	1	2	50	55	0	160	26.17	67	67	67	51	134	135	40.00	45.00	26.0	61	61	3	0	185	143	0	7.41	41363	75.00	0	2.40	0	0	1	0		3.33	68.98	61.95	7.63	52.93	46.12	121.0
302	1	1	3	50	55	0	175	26.78	82	90	93		131	142	41.30	39.00	28.5	77	74	2		215	185	0	5.39	45791	71.00			0					2.38	58.49	40.70	3.01	77.16	62.49	121.0
302	1	0	3	31		0	170	21.80	63		129		120		36.30		27.0	111		1		215		0	3.50	44517	54.90		.20	0					2.45	61.82	51.48				109.0
304	1	1	3	33	38	1	190	22.44	81	87	109		143	149	42.50	43.00	57.5	113	120	1		310	320	0	3.63	62351	60.30		1.60	0					2.41	54.59	51.89	2.11	45.89	58.16	97.0
305	1	1	3	60	65	1	187	28.02	98	102	94		141	142	40.00	39.00	57.0	75	81	1		270	230	0	6.26	68274	70.90		2.10	0					3.87	110.93	63.36	2.84	98.98	67.99	110.0
306	1	1	3	62	67	1	174	30.39	92	93	100		161	159	42.00	40.00	43.0	78	95	3		250	210	0	4.58	53889	62.70		.84	0					4.05	65.85	66.44	2.46	41.00	69.61	119.0
307	1	1	3	64	69	1	181	23.50	77	75	84		151	152	41.00	40.00	51.0	67	74	1		270	230	0	4.63	56634	49.60		.72	0								1.89	52.15	60.91	122.0
309	1	1	3	26	31	0	168	25.51	72	66	83		145	133	42.00	38.00	33.0	85	77	2		190	150	0	4.20	38701	55.00		.66	0					3.48	102.79	55.93	2.32	36.60	50.20	97.0
311	1	1	3	59	64	1	180	30.86	100	91	109		146	143	39.00	38.00	58.0	100	101	3		240	220	0	4.18	65013	83.90		1.40	0					2.27	52.79	46.18	2.21	42.43	64.24	103.0
312	1	1	3	45	50	1	177	28.73	90	96	103		166	175	39.00	39.00	53.0	82	83	2		300	290	0	6.79	63940	56.20		.75						2.31	58.38	58.09	2.54	82.45	73.90	115.0
313	1	1	3	51	56	1	176	24.54	76	66	83		150	157	39.00	40.00	45.0	108	98	3		230	230	0	5.20	47953	58.50		1.70						2.30	44.43	53.65	2.13	53.22	58.03	95.0
314	1	0	3	31		1	192	23.87	88								65.0					280		0	4.37	61847	63.20								2.57	49.73	64.79				86.0
319	1	1	3	60	65	1	185	26.30	90	83	77		143	138	37.00	35.00	43.0	88	90	2		280	260	0	5.16	60347	61.20		.50						3.58	57.24	44.89	3.98	62.92	57.99	116.0
322	1	0	3	39		0	165	28.28	77								35.0					200		0	6.54	44375	67.20								2.41	56.72	39.82				107.0
324	1	1	3	60	65	1	176	27.12	84	84	99		140	146	39.00	39.00	47.0	97	91	2		240	210	0	7.74	60979	55.40		6.00						1.86	33.16	31.26	1.99	44.73	53.95	109.0
325	1	1	3	56	61	0	159	21.36	54	55	83		137	148	39.00	38.00	34.0	76	84	3		160	160	0	4.44	39157	58.80		.48						2.28	39.37	39.31	2.42	49.79	58.66	112.0
326	1	1	3	53	58	1	173	23.39	70	76	87		156	144	41.00	39.00	48.0	99	97	3		220	240	0	3.96	49659	70.70		1.20						2.30	24.05	38.36	2.91	76.69	68.90	95.0
327	1	0	3	50		0	157	24.75	61								25.0					145		0	6.29	35131	51.10								2.03	30.39	35.93				77.0
328	1	1	3	53	58	1	181	24.72	81	82	103		159	153	40.00	41.00	48.0	102	95	2		260	240	0	7.37	60916	63.70		.77						3.35	59.22	63.31	4.04	70.17	85.82	104.0
329	1	0	3	55		1	178	29.98	95								47.0					240		0		63490	79.70								3.14	107.60	47.86				101.0
333	1	1	3	58	63	1	183	21.50	72	72	78		153	142	43.00	39.00	45.0	96	96	1		260	230	0	4.47	53137	60.50		2.20						3.50	54.72	53.68	2.72	41.87	62.86	107.0
334	1	1	3	57	62	1	174	22.79	69	72	91		146	150	40.00	39.00	45.0	97	91	3		160	142	0	5.17	50452	59.70		.47						1.74	52.79	55.49	2.42	39.00	62.24	72.0
334	1	1	3	48	53	0	158	39.66	99	107	105		135	140	40.00	42.00	33.0	105	103	3		185	200	0	6.92	51520	71.60		6.60						1.49	45.61	30.84	3.29	58.66	68.07	121.0
336	1	1	3	39	44	1	193	22.28	83	85	101		146	151	40.00	42.00	50.0	109	109	2		310	354	0	3.58	66079	58.60		.25						2.25	37.73	50.94	2.78	46.11	60.41	98.0
337	1	0	3	28		0	167	21.16	59								33.0					180		0	3.65	38646	72.60								2.70	58.84	72.09				89.0
338	1	1	3	37	42	0	169	20.31	58	62	109		128	143	39.00	44.00	44.0	88	84	2		210	214	0	4.39	44567	65.70		.20						2.55	58.14	70.29	2.41	60.40	68.90	107.0
339	1	0	3	26		0	160	23.44	60		118		115		36.00		29.0	130		2		145		0	3.65	36013	64.10		.27						2.21	50.95	70.06				77.0
340	1	1	3	36	41	1	195	23.67	90	92	103		137	151	40.00	44.00	56.0	103	89	1		380	402	0	4.33	74240	67.80		.36							72.87	80.23	2.66	61.74	61.99	115.0
341	1	1	3	54	59	0	166	22.50	62	63	100		130	148	39.00	43.00	30.0	74	74	3		160	146	0	6.67	40743	70.70		.58						3.72	63.90	91.54	2.48	59.47	58.99	97.0
342	1	1	3	39	44	0	167	24.74	69	79	91		124	127	32.00	35.00	31.0	98	84	3		145	160	0	5.28	39602	74.80		2.40						2.14	47.54	53.90	2.36	53.30	45.37	80.0
345	1	0	3	48		0	176	20.02	62								31.0					180		0	4.07	41273	71.80								1.62	45.22	52.00				72.0
346	1	1	3	55	60	0	167	24.02	67	75	89		133	131	35.00	37.00	26.0	87	77	2		230	194	0	5.97	41725	71.00		2.10						2.40	66.57	83.85	2.25	57.51	53.46	141.0
348	1	1	3	36	41	1	180	25.62	83	94	89		153	153	41.00	43.00	48.0	104	108	3		230	262	0	3.11	59571	51.50		1.70						3.09	75.27	81.58	2.52	67.62	82.33	81.0
349	1	1	3	24	29	1	193	23.09	86	92	103		151	170	42.00	46.00	61.0	105	85	1		410	408	0	3.41	68485	65.80		4.40						2.65	73.75	73.58	2.71	78.75	82.86	124.0
350	1	1	3	39	44	1	174	22.46	68	76	121		160	164	42.00	45.00	54.0	112	103	2		260	294	0	4.96	54662	83.20		.31						2.28	36.63	105.87	2.82	56.19	87.04	59.0
351	1	1	3	44	49	1	175	22.86	70	71	110		133	148	40.00	40.00	57.0	96	94	1		360	320	0	5.01	60834	50.30		.89						3.06	74.97	75.43	2.22	71.98	72.39	140.0
352	1	0	3	40		1	178	27.14	86		124		146		45.00		50.0	115		2		230		0	4.30	61867	80.40		2.00						2.87	49.94	83.69				85.0
353	1	0	3	50	55	1	180	26.54	86		111		154		38.00	40.00	50.0	100	96	3		270		0	6.13	61955	69.50		1.20						1.88	50.53	76.82	2.62	61.77	85.17	107.0
355	1	1	3	51	56	0	161	25.08	65	66	87		124	139	38.00	40.00	32.0	75	83	1		210	208	0	4.91	39803	69.70		1.10						2.32	85.59	76.49	3.61	80.39	84.97	131.0
356	1	0	3	36		0	170	24.22	70		117		134		39.00		40.0	103		2		260		0	4.19	48328	62.60		3.10						1.94	37.11	71.29				131.0
357	1	1	3	59	64	0	170	23.53	68	74	105		131	135	39.00	38.00	28.0	99	87	3		140	145	0	6.95	45081	68.20		.91						1.69	29.62	51.73	1.70	35.04	51.59	87.0
358	1	1	3	40	45	1	170	29.07	84	89	99		157	154	41.00	42.00	52.0	108	105	2		240	268	0	4.74	58400	71.00		.61						2.17	55.34	74.78	3.01	59.44	82.96	96.0
359	1	1	3	57	62	1	175	22.86	70	67	91		132	149	35.00	38.00	45.0	80	71	2		240	264	0	5.43	53906	75.40		2.00						3.26	89.72	71.80	2.45	79.84	59.85	106.0
360	1	1	3	46	51	1	188	22.63	80	113	96		148	171	42.00	43.00	63.0	105	104	1		340	352	0	3.41	78929	74.10		.20						2.87	83.33	86.87				118.0
361	1	1	3	44	49	1	181	24.42	80	83	107		138	139	40.00	41.00	55.0	110	105	3		260	276	0	4.14	64214	69.80		.31						1.80	44.46	61.68	2.19	42.70	78.78	95.0
362	1	1	3	57	62	0	175	22.20	68	71	97		130	137	43.00	40.00	33.0	79		1		200	227	0	4.96	46694	71.20		.20						2.46	63.15	70.17	2.30	51.09	67.15	121.0
363	1	1	3	56	61	1	181	22.59	74	71	93		137	132	47.00	40.00	57.0	95	73	1		270	290	0	4.98	55140	68.60		3.10						2.77	74.47	86.09	2.83	76.26	87.04	111.0
364	1	1	3	51	56	0	167	21.51	60	70	97		120	152	40.00	40.00	32.0	101	100	2		145	151	0	3.17	40958	68.40		.29						2.41	47.70	79.58	1.98	34.37	75.27	89.0
365	1	1	3	60	65	0	164	25.65	69	77	99		144	143	41.00	39.00	28.0	84	82	2		200	183	0	6.38	43127	72.40		3.00						3.89	64.15		2.25	46.24	53.75	139.0
366	1	0	3	57	62	1	178	24.62	78		80		143		35.00	42.00	46.0	92	84	1		240		0	5.54	61281	64.70		3.80						2.82	46.88	67.03	3.22	48.20	79.50	103.0
367	1	0	3	57	62	1	182	23.55	78		83		141		35.00	40.00	45.0	90	87	2		230		0	4.99	58810	58.40		3.30						3.58	94.12	69.10	3.46	88.63	71.43	95.0
368	1	1	3	52	57	1	182	25.66	85	90	112		152	159	38.00	40.00	59.0	103	86	3		290	302	0	5.65	63300	68.70		.20						3.36	56.89	86.46	3.09	48.47	66.05	113.0
369	1	0	3	58	63	0	170	20.07	58		114		151		38.00	36.00	31.0	88	88	1		190		0	8.31	45415	53.90		.63						2.20	42.04	62.34	2.28	45.15	62.25	121.0
370	1	1	3	54	59	1	186	28.04	97	102	112		138	147	34.00	38.00	58.0	104	96	2		290	308	0	4.00	67523	60.40		16.40						2.99	75.22	65.79	2.45	69.99	80.22	111.0
371	1	1	3	54	59	1	181	27.17	89	94	106		145	143	39.00	37.00	68.0	95	95	3		260	162	0	5.30	66797	53.50		.53						2.43	48.59	58.82				105.0
